# Supplementary material for: Exploring Physical Activity, Sleep, and Nutrition’s Role in Fatigue Among Post-COVID-19 Patients
Source: Nutrients. 2024 Nov 26;16(23):4056. doi: 10.3390/nu16234056 (PMC11643756; doi:10.3390/nu16234056)
Supplement: Supplementary file 1 [file nutrients-16-04056-s001.zip]

Archive with 1 entries (1 files):
- nutrients-3324867-supplementary.pdf
